# Supplementary material for: Effectiveness of virtual reality for functional disorders in cerebral palsy: an overview of systematic reviews and meta-analyses
Source: Front Neurol. 2025 Jul 30;16:1582110. doi: 10.3389/fneur.2025.1582110 (PMC12344382; doi:10.3389/fneur.2025.1582110)
Supplement: Supplementary file 2 [file Table_2.xlsx]

## Sheet: Sheet1
		Lin	Luo	Han	Chen	Ren	Wu	Fandim	Abdelhaleem	Liu C	Liu W	Montoro	Han	Wang	Burin	Komariah	zhang
Name of study	Primary publication
Efficacy of neuro_x0002_developmental treatment combined with the Nintendo(® )Wii in patients with cerebral palsy	Acar		√		√			√	√	√		√	√	√	√
Effects of inter_x0002_active games on motor performance in children with spastic cerebral palsy.	AlSaif				√	√	√	√			√	√			√
Effective_x0002_ness of the virtual reality on cognitive function of children with hemiplegic cerebral palsy: a single-blind randomized con_x0002_trolled trial.	Aran							√
Effects of virtual reality in body oscillation and motor performance of children with cerebral palsy: a preliminary randomized con_x0002_trolled clinical trial	Arnoni							√
Effects of nintendo wii TM train_x0002_ing on occupational performance,balance,and daily living activi_x0002_ties in children with spastic hemiplegic cerebral palsy:a single_x0002_blind and randomized trial	Atasavun		√	√	√		√	√		√	√	√	√	√		√	√
Improving spatial functioning in children with cerebral palsy using computer_x0002_ized and traditional game tasks.	Akhutina							√
Efectividad de la plataforma Wii Fit en lamejoría del equilibrio y coordinación en pacientes con parálisis cerebral hemiparética	Arenas							√
Upper extremity rehabilitation using video games in cerebral palsy: A randomized clinical trial.	Avcil											√	√		√	√
Adaptive VR-based rehabilitation to prevent deterioration in adults with cerebral palsy.	Ballester							√
Impact of virtual real_x0002_ity games as an adjunct treatment tool on upper extremity function of spastic hemiplegic children	Bedair							√	√						√
Muscle strength enhancement following home_x0002_based virtual cycling training in ambulatory children with cerebral palsy	Chen	√			√			√	√
Efficacy of home_x0002_based virtual cycling training on bone mineral density in ambula_x0002_tory children with cerebral palsy	Chen		√	√	√	√		√		√	√			√		√
Upper limb training using Wii Sports Resort for chil_x0002_dren with hemiplegic cerebral palsy: a randomized, single-blind trial	Chiu				√	√		√	√			√		√	√		√
Treadmill training with virtual reality improves gait, balance, and muscle strength in children with cerebral palsy	Cho	√	√	√	√	√		√	√	√	√			√		√
Virtual reality rehabilitation in children with brain injury: a randomized controlled trial.	Choi												√			√
Effects of anodal transcranial direct current stimulation combined with virtual reality forimproving gait in children with spastic diparetic cerebral palsy：a pilot，randomized，controlled，double—blind，clinical trial	Collange			√
Functional effects of robotic_x0002_assisted locomotor treadmill therapy in children with cerebral palsy	Drużbicki								√
The Effect of a Rehabilitation Specific Gaming Software Platform to Achieve Individual Physiotherapy Goals in Children with Severe Spastic Cerebral Palsy: a Randomized Crossover Trial.	Decavele										√
Investigating the effect of leap motion on upper extremity rehabilitation in children with cerebral palsy: a randomized controlled trial.	Daliri														√
Effect of Wii training on hand func_x0002_tion in children with hemiplegic cerebral palsy	El-Shamy							√				√		√	√		√
Effect of MOTOmed lower limb training system on lower limb function in children with spastic hemiplegia	Y.M. Feng																√
Feasibility of a randomised controlled trial to evaluate home-based virtual reality therapy in children with cerebral palsy.	Farr WJ													√		√
Does Nintendo Wii Balance Board improve standing balance? A randomized controlled trial in children with cerebral palsy.	Gatica-Rojas							√	√		√
Upper limb robot-assisted therapy in cerebral palsy: a single-blind randomized controlled trial.	Gilliaux								√								√
Effects of anodal transcranial direct current stimulation combined with virtual reality for improving gait in children with spastic diparetic cerebral palsy: a pilot, randomized, controlled, double-blind, clinical trial	Grecco L								√							√
Effects of MOTOmed virtual reality training on motor function and activity of daily living in children with spastic cerebral palsy	J. Gao																√
Effect of upper limb robot assisted treatment on self-care ability in children with spastic cerebral palsy	L. Gu																√
Non-immersive virtual reality as an intervention for improving hand function and functional independence in children with unilateral cerebral palsy: a feasibility study.	Goyal C													√
Virtual reality technology combined with occupational therapy on upper extremity motor function in children with cerebral palsy	J.H. Hu																√
To explore the effect of virtual reality technology combined with occupational therapy on the rehabilitation of upper limb function in children with spastic hemiplegia and cerebral palsy	Hu JH													√
Evaluation of Balance and Activities of Daily Living in Children with Spastic Cerebral Palsy using Virtual Reality Program with Electronic Games.	Han, J						√									√
The influence of virtual reality play on children’s motivation.	Harris						√	√
Preliminary Study of the Effect of Training With a Gaming Balance Board on Balance Control in Children With Cerebral Palsy: A Randomized Controlled Trial.	Hsieh										√
Effects of a gaming platform on balance training for children with cerebral palsy	Hsieh															√
Randomized controlled trial of web_x0002_based multimodal therapy for unilateral cerebral palsy to improve occupational performance	James				√			√	√				√	√	√
A low-cost video game applied for train_x0002_ing of upper extremity function in chil_x0002_dren with cerebral palsy: a pilot study	Jannink				√			√							√
Random_x0002_ised trial of virtual reality gaming and physiotherapy on balance,gross motor performance and daily functions among children with bilateral spastic cerebral palsy	Jha		√							√	√		√	√		√
Effects of a supported speed treadmill training exercise program on impair_x0002_ment and function for children with cerebral palsy	Johnston		√	√
Effects of kinect video game training on lower extremity motor function,balance,and gait in adolescents with spastic diplegia cerebral palsy:a pilot random_x0002_ized controlled trial	Jung		√							√	√			√
The effect of virtual real_x0002_ity environment during robotic-assisted locomotor training on gross motor functions in patients with cerebral palsy	Klobucka							√
Personalized balance games for children with cerebral palsy: A pilot study	Kachmar										√
Home-based Nintendo Wii training to improve upper-limb function in children ages 7 to 12 with spastic hemiplegic cerebral palsy	Kassee														√
Effect of transcranial direct current stimulation combined with virtual reality training on balance in children with cerebral palsy: a randomized, controlled, double-blind, clinical trail.	Lazzari								√		√					√
A ran_x0002_domized controlled trial of web-based training to increase activity in children with cerebral palsy.	Mitchell				√			√					√				√
The effect of a virtual reality-mediated gamified rehabilitation program on upper extremity functions in children with hemiplegic cere_x0002_bral palsy: a prospective, randomized controlled study	Menekseoglu														√
Effect of virtual reality therapy on functional development in children with cerebral palsy: A single-blind, prospective, randomized_x0002_controlled study.	Okmen							√							√
The effect of interactive computer play on balance and functional abilities in children with moderate cer_x0002_ebral palsy:a pilot randomized study	Pin		√			√		√		√	√			√
Randomized controlled trial of a web-based multi-modal therapy program for exec_x0002_utive functioning in children and adolescents with unilateral cerebral palsy	Piovesana							√
Virtual reality training improves dynamic balance in children with cerebral palsy	Pourazar							√
Use of virtual reality intervention to improve reaction time in children with cerebral palsy: A randomized controlled trial.	Pourazar							√
A pilot single-blind multicentre randomized controlled trial to evaluate the poten_x0002_tial benefits of computer-assisted arm rehabilitation gaming technology on the arm function of children with spastic cere_x0002_bral palsy.	Preston							√
Effect of posture control training using virtual reality program on sitting balance and trunk stability in children with cerebral palsy	Park										√
Changes in seated postural control in children with cerebral palsy following a virtual play environment in_x0002_tervention: a pilot study	Reid				√
The use of virtual reality with children with cerebral pal_x0002_sy: a pilot randomized trial.	Reid				√			√					√		√
Effects of virtual reality training on limb movement in children with spas_x0002_tic diplegia cerebral palsy	Ren				√	√		√		√				√	√		√
Effects of modified constraint-induced movement therapy in virtual environment on upper-limb function in children with spastic hemiparetic cerebral palsy: a randomised controlled trial.	Rostami	√			√			√	√				√		√	√
Can balance in children with cerebral palsy improve through use of an activity promoting computer game?	Ramstrand							√	√
Twenty weeks of computer-training improves sense of agency in children with spastic cerebral palsy	Ritterband							√
The effects of virtual real_x0002_ity on motor functions and daily life activities in unilateral spas_x0002_tic cerebral palsy:a single-blind randomized controlled trial	Sahin		√					√		√	√			√	√	√	√
Wii-based interactive video games as a supplement to conventional therapy for rehabil_x0002_itation of children with cerebral palsy:a pilot,randomized con_x0002_trolled trial	Sajan		√	√	√		√	√	√	√	√	√		√	√	√
Virtual reality based therapy for post operative rehabilitation of children with cerebral palsy	Sharan	√		√	√		√	√		√				√		√
Effects of conventional neurological treatment and a virtual reality training program on eye-hand coordination in children with cerebral palsy	Shin				√							√			√
Comparative effects of kinect-based versus therapist-based constraint-induced movement therapy on motor control and daily motor func_x0002_tion in children with unilateral cerebral palsy: a randomized control trial.	Shih														√
Effectiveness of a low-cost virtual reality system for children with developmental delay: a preliminary randomised single-blind controlled trial.	Salem							√
Over ground walking and body weight supported walking improve mobility equally in cerebral palsy:a randomised controlled trial	Swe		√	√
Effects of Nintendo Wii-Fit video games on balance in children with mild cerebral palsy	Tarakci	√	√	√	√		√	√	√	√	√		√			√	√
Leap Motion Controller-based training for upper extremity rehabilitation in children and adolescents with physical disabilities: A random_x0002_ized controlled trial.	Tarakci							√							√	√	√
Investigation of the effects of the Nintendo Wii_x0002_Fit training on balance and advanced motor performance in children with spastic hemiplegic cerebral palsy: a randomized controlled trial	Urgen	√	√	√		√	√	√	√							√
Effects of Nintendo Wii™ training on occupa_x0002_tional performance, balance, and daily living activities in children with spastic hemiplegic cerebral palsy: a single-blind and randomized trial.	Uysal								√
Sitting playfully: does the use of a centre of gravity comput_x0002_er game controller influence the sitting ability of young people with cerebral palsy?	Wade				√			√
Efficacy of partial body weight supported treadmill training compared with overground walkingpractice for children with cerebral palsy： a randomized controlled trial	Willoughby			√
Robotic-assisted gait training improves walking abilities in diplegic children with cerebral palsy	Wallard								√
Commercial Exergaming in Home-Based Pediatric Constraint-Induced Therapy:A Randomized Trial.	Wang, T.-N											√	√		√	√
Effects of computer games assisting occupational therapy on fine motor function of children with spastic cerebral palsy	M. Wang																√
Effects of virtual reality training combined with repeated transcranial magnetic stimulation on limb motor function in children with cerebral palsy	Yanyan, X					√
Video-game based therapy performed by children with cerebral palsy: a cross_x0002_over randomized controlled trial and a cross-sectional quantitative measure of physical activity	Zoccolillo				√			√	√						√
The effect of combining constraint-induced movement therapy with virtual reality games in rehabilitating the motor function of hemiplegic children with cerebral palsy	Zhao X									√
Effect of scalp acupuncture plus MOTOmed virtual scene training on gross motor function and ADL in patients with spastic cerebral palsy	C. Zhang																√
Effect of virtual reality on therapeutic pain in children with spastic cerebral palsy. Article in Chinese	Xu Y									√
Effects of Virtual Reality-Enhanced Recumbent Cycling Training on Lower Limb Muscle Tone and Motor Function in Children with Spastic Cerebral Palsy	J. Gao	√		√										√
Effects of Virtual Reality Training on Limb Motor Function in Children with Spastic Diplegic Cerebral Palsy	K. Ren	√					√
Effects of Virtual Reality Training on Gross Motor Function and Walking Speed in Children with Spastic Cerebral Palsy	K. Ren		√
The Effects of Virtual Reality-Assisted Cycling Training Combined with Neurodevelopmental Treatment on Muscle Tone in Children with Spastic Cerebral Palsy	XH. Shao		√
The Impact of Virtual Scenario-Based Cycling Training on Gross Motor Function Rehabilitation in Children with Dyskinetic Cerebral Palsy	JS.Wang		√
Efficacy Observation of MOTOmed Virtual Reality Training in the Treatment of Spastic Cerebral Palsy	LN.Wang	√															√
Effects of Virtual Reality-Based Rehabilitation Training on Balance and Gross Motor Function in Children with Spastic Cerebral Palsy	YL.Wang		√							√				√
The Impact of Virtual Reality Training on Balance Function in Children with Spastic Cerebral Palsy	MX.Yang		√				√			√				√
The Impact of Action Observation Training via Kinect-Based Exergaming on Motor Function in Children with Spastic Cerebral Palsy	XK.Zhao			√		√	√
Effects of Constraint-Induced Movement Therapy Combined with Virtual Reality Gaming on Motor Function in Children with Hemiplegia	XK.Zhao			√										√			√
N = 270 (all included studies)
r = 89 (number of rows, included primary studies)
c = 16 (number of columns, included reviews)
CCA =(270-89)/(89*16-89)= 0.135
